# Supplementary material for: Adipose MSCs Suppress MCF7 and MDA-MB-231 Breast Cancer Metastasis and EMT Pathways Leading to Dormancy via Exosomal-miRNAs Following Co-Culture Interaction
Source: Pharmaceuticals (Basel). 2020 Dec 24;14(1):8. doi: 10.3390/ph14010008 (PMC7824212; doi:10.3390/ph14010008)
Supplement: Supplementary file 1 [file pharmaceuticals-14-00008-s001.zip]

Archive with 2 entries (2 files):
- Supplementary S1- Reverse Culture.pptx
- Supplementary S2 - Pathway Ranking Summary MIR941.xlsx
