# Supplementary material for: Adipose MSCs Suppress MCF7 and MDA-MB-231 Breast Cancer Metastasis and EMT Pathways Leading to Dormancy via Exosomal-miRNAs Following Co-Culture Interaction
Source: Pharmaceuticals (Basel). 2020 Dec 24;14(1):8. doi: 10.3390/ph14010008 (PMC7824212; doi:10.3390/ph14010008)
Supplement: Supplementary file 1 [file pharmaceuticals-14-00008-s001.zip › Supplementary S2 - Pathway Ranking Summary MIR941.xlsx]

## Sheet: Pathway Ranking Summary (Homo S
PATHWAY RANKING SUMMARY OF MIR-941
CATEGORY	TERM	TERM_ID	URL	TOTAL_GENES_OF_THE_TERM	UNION_TARGETS_IN_THE_TERM	MIRS_IN_THE_TERM	SCORE
KEGG	MAPK_SIGNALING_PATHWAY	4010	http://www.kegg.jp/kegg-bin/show_pathway?hsa04010+hsa:2885+hsa:5534+hsa:57551	272	3	1	3.227
KEGG	RENAL_CELL_CARCINOMA	5211	http://www.kegg.jp/kegg-bin/show_pathway?hsa05211+hsa:2549+hsa:2885	70	2	1	3.058
KEGG	B_CELL_RECEPTOR_SIGNALING_PATHWAY	4662	http://www.kegg.jp/kegg-bin/show_pathway?hsa04662+hsa:2885+hsa:5534	75	2	1	2.999
KEGG	ERBB_SIGNALING_PATHWAY	4012	http://www.kegg.jp/kegg-bin/show_pathway?hsa04012+hsa:2549+hsa:2885	87	2	1	2.872
KEGG	T_CELL_RECEPTOR_SIGNALING_PATHWAY	4660	http://www.kegg.jp/kegg-bin/show_pathway?hsa04660+hsa:2885+hsa:5534	108	2	1	2.689
KEGG	NEUROTROPHIN_SIGNALING_PATHWAY	4722	http://www.kegg.jp/kegg-bin/show_pathway?hsa04722+hsa:2549+hsa:2885	127	2	1	2.552
KEGG	NATURAL_KILLER_CELL_MEDIATED_CYTOTOXICITY	4650	http://www.kegg.jp/kegg-bin/show_pathway?hsa04650+hsa:2885+hsa:5534	140	2	1	2.47
KEGG	LYSINE_DEGRADATION	310	http://www.kegg.jp/kegg-bin/show_pathway?hsa00310+hsa:84787	44	1	1	1.564
KEGG	AMYOTROPHIC_LATERAL_SCLEROSIS_(ALS)	5014	http://www.kegg.jp/kegg-bin/show_pathway?hsa05014+hsa:5534	54	1	1	1.478
KEGG	GLIOMA	5214	http://www.kegg.jp/kegg-bin/show_pathway?hsa05214+hsa:2885	65	1	1	1.4
KEGG	BACTERIAL_INVASION_OF_EPITHELIAL_CELLS	5100	http://www.kegg.jp/kegg-bin/show_pathway?hsa05100+hsa:2549	70	1	1	1.369
KEGG	LONG-TERM_POTENTIATION	4720	http://www.kegg.jp/kegg-bin/show_pathway?hsa04720+hsa:5534	70	1	1	1.369
KEGG	CHRONIC_MYELOID_LEUKEMIA	5220	http://www.kegg.jp/kegg-bin/show_pathway?hsa05220+hsa:2885	73	1	1	1.352
KEGG	VEGF_SIGNALING_PATHWAY	4370	http://www.kegg.jp/kegg-bin/show_pathway?hsa04370+hsa:5534	76	1	1	1.335
KEGG	FC_EPSILON_RI_SIGNALING_PATHWAY	4664	http://www.kegg.jp/kegg-bin/show_pathway?hsa04664+hsa:2885	79	1	1	1.319
KEGG	APOPTOSIS	4210	http://www.kegg.jp/kegg-bin/show_pathway?hsa04210+hsa:5534	88	1	1	1.274
KEGG	PROSTATE_CANCER	5215	http://www.kegg.jp/kegg-bin/show_pathway?hsa05215+hsa:2885	89	1	1	1.27
KEGG	GAP_JUNCTION	4540	http://www.kegg.jp/kegg-bin/show_pathway?hsa04540+hsa:2885	90	1	1	1.265
KEGG	GNRH_SIGNALING_PATHWAY	4912	http://www.kegg.jp/kegg-bin/show_pathway?hsa04912+hsa:2885	101	1	1	1.218
KEGG	OOCYTE_MEIOSIS	4114	http://www.kegg.jp/kegg-bin/show_pathway?hsa04114+hsa:5534	112	1	1	1.176
KEGG	AXON_GUIDANCE	4360	http://www.kegg.jp/kegg-bin/show_pathway?hsa04360+hsa:5534	129	1	1	1.119
KEGG	HEPATITIS_C	5160	http://www.kegg.jp/kegg-bin/show_pathway?hsa05160+hsa:2885	134	1	1	1.104
KEGG	INSULIN_SIGNALING_PATHWAY	4910	http://www.kegg.jp/kegg-bin/show_pathway?hsa04910+hsa:2885	137	1	1	1.095
KEGG	WNT_SIGNALING_PATHWAY	4310	http://www.kegg.jp/kegg-bin/show_pathway?hsa04310+hsa:5534	150	1	1	1.059
KEGG	JAK-STAT_SIGNALING_PATHWAY	4630	http://www.kegg.jp/kegg-bin/show_pathway?hsa04630+hsa:2885	155	1	1	1.046
KEGG	ALZHEIMER'S_DISEASE	5010	http://www.kegg.jp/kegg-bin/show_pathway?hsa05010+hsa:5534	168	1	1	1.014
KEGG	CALCIUM_SIGNALING_PATHWAY	4020	http://www.kegg.jp/kegg-bin/show_pathway?hsa04020+hsa:5534	177	1	1	0.994
KEGG	CHEMOKINE_SIGNALING_PATHWAY	4062	http://www.kegg.jp/kegg-bin/show_pathway?hsa04062+hsa:2885	189	1	1	0.968
KEGG	FOCAL_ADHESION	4510	http://www.kegg.jp/kegg-bin/show_pathway?hsa04510+hsa:2885	199	1	1	0.949
KEGG	PATHWAYS_IN_CANCER	5200	http://www.kegg.jp/kegg-bin/show_pathway?hsa05200+hsa:2885	325	1	1	0.768
